# Supplementary material for: How Do Plants Respond to Combined Drought and Salinity Stress?—A Systematic Review
Source: Plants (Basel). 2022 Oct 28;11(21):2884. doi: 10.3390/plants11212884 (PMC9655390; doi:10.3390/plants11212884)
Supplement: Supplementary file 1 [file plants-11-02884-s001.zip]

Archive with 1 entries (1 files):
- plants-1920321-supplementary.pdf
